# Supplementary material for: Short-Chain Fatty Acids Modulate Permeability, Motility and Gene Expression in the Porcine Fetal Jejunum Ex Vivo
Source: Nutrients. 2022 Jun 17;14(12):2524. doi: 10.3390/nu14122524 (PMC9230976; doi:10.3390/nu14122524)
Supplement: Supplementary file 1 [file nutrients-14-02524-s001.zip]

Archive with 1 entries (1 files):
- nutrients-1733973-supplementary.pdf
